# Supplementary material for: Low-Arsenic Accumulating Cabbage Possesses Higher Root Activities against Oxidative Stress of Arsenic
Source: Plants (Basel). 2023 Apr 19;12(8):1699. doi: 10.3390/plants12081699 (PMC10146792; doi:10.3390/plants12081699)
Supplement: Supplementary file 1 [file plants-12-01699-s001.zip]

Archive with 1 entries (1 files):
- plants-2278060-supplementary.pdf
